# Supplementary material for: Serum pro-inflammatory biomarkers associated with improvement in quality of life in pulmonary tuberculosis
Source: Front Immunol. 2023 Sep 11;14:1241121. doi: 10.3389/fimmu.2023.1241121 (PMC10518397; doi:10.3389/fimmu.2023.1241121)
Supplement: Supplementary file 4 [file Table_1.xlsx]

## Sheet: Title
Supplementary material
Serum pro-inflammatory biomarkers associated with improvement in quality of life in pulmonary tuberculosis
Carreto-Binaghi LE1, Sartillo-Mendoza LG2,3,4, Muñoz-Torrico M5, Guzmán-Beltrán S2, Carranza C1, Torres M1, González Y2 and Juárez E2*
1Laboratorio de Inmunobiología de la Tuberculosis, Instituto Nacional de Enfermedades Respiratorias Ismael Cosío Villegas
2Departamento de Investigación en Microbiología, Instituto Nacional de Enfermedades Respiratorias Ismael Cosío Villegas
3Facultad de Medicina, BUAP Puebla, México.
4Becario de la Dirección General de Calidad y Educación en Salud, Secretaría de Salud, CDMX, México.
5Clínica de Tuberculosis, Instituto Nacional de Enfermedades Respiratorias Ismael Cosío Villegas
* Correspondence: ejuarez@iner.gob.mx

## Sheet: Correlations figure 1
Spearman's Rho
		PGE2	LTB4	RVD1	Mar 1	LXA4	RvD1/LTB4 ratio	Mar1/LTB4 ratio	RvD1/PGE2 ratio	Mar1/PGE2 ratio	LXA4/LTB4 ratio	LXA4/PGE2 ratio	Nucleosomes	IL-8	MDA	8-isoprostane	Total oxidants	Total antioxidants	SGRQ totalscore	SRA	Bilateral	Cavities	BK
	PGE2	1
	LTB4	0.372549	1
	RVD1	0.513846	0.909314	1
	Mar 1	0.447826	0.968137	0.855652	1
	LXA4	0.491966	0.914216	0.861197	0.856522	1
	RvD1/LTB4 ratio	-0.197668	-0.601597	-0.358503	-0.504605	-0.403929	1
	Mar1/LTB4 ratio	-0.288521	-0.956417	-0.904851	-0.91099	-0.890118	0.586101	1
	RvD1/PGE2 ratio	-0.203419	0.740196	0.645812	0.673043	0.632137	-0.287293	-0.769799	1
	Mar1/PGE2 ratio	-0.481538	0.279412	0.0307692	0.232174	0.00153846	0.0577042	-0.171885	0.483846	1
	LXA4/LTB4 ratio	-0.375	-0.855392	-0.806373	-0.845588	-0.703431	0.691223	0.834869	-0.634804	-0.0931373	1
	LXA4/PGE2 ratio	-0.538462	0.482843	0.276581	0.366957	0.409231	-0.146102	-0.514427	0.866667	0.580769	-0.291667	1
	Nucleosomes	0.0392308	0.388235	-0.0423077	0.0770751	0.104615	-0.0913783	-0.297716	0.0246154	0.158261	-0.214706	0.00692308	1
	IL-8	0.195897	0.107843	0.133675	0.197391	0.217778	-0.141191	-0.112953	-0.00581197	-0.00230769	0.0637255	0.0201709	-0.19	1
	MDA	0.192544	0.411765	0.585499	0.498913	0.580711	0.0601597	-0.473911	0.560192	0.0180839	-0.321078	0.389877	-0.0850327	0.0704514	1
	8-isoprostane	0.813333	0.409314	0.699829	0.527826	0.658803	-0.182935	-0.437079	0.117949	-0.338462	-0.473039	-0.243761	0.0207692	0.00649573	0.44357	1
	Total oxidants	-0.0687179	0.276961	0.14735	0.0252174	0.109744	-0.0024555	-0.386741	0.275897	-0.07	-0.176471	0.219145	-0.275385	0.0304274	0.538304	0.0482051	1
	Total antioxidants	-0.126219	0.387255	0.259962	0.293171	0.207628	-0.347453	-0.379374	0.286301	0.18934	-0.218137	0.250385	0.385222	-0.0461775	0.079213	0.100906	0.0249701	1
	SGRQ totalscore	0.165128	-0.0637255	0.122051	0.142609	0.0762393	0.024555	0.0650707	-0.145983	-0.0384615	0.0294118	-0.219145	0.0123077	-0.425641	-0.101573	0.334017	-0.0263248	0.255516	1
	SRA	0.0732348	-0.0537638	0.0422844	0.189587	0.0396688	-0.278028	0.104036	-0.117699	-0.0118901	-0.139786	-0.111596	-0.302701	-0.228423	-0.437419	0.170445	-0.433742	0.0355508	0.537055	1
	Bilateral	0.102685	0.251976	0.271814	0.351067	0.283894	-0.598979	-0.157626	0.114766	0.209946	-0.251976	0.0785239	0.0661107	-0.138927	-0.290061	0.283894	-0.465103	0.392876	0.477184	0.641949	1
	Cavities	0.242451	-0.192879	0.167851	0.193621	0.292185	0.55985	0.173746	-0.130551	-0.33576	0.501486	-0.0808171	0	0.0559503	0.149266	0.366785	-0.130551	0.149298	0.317052	0.274251	-0.0215917	1
	BK	-0.0507978	-0.195406	-0.087554	-0.108837	0.0379951	0.309523	0.182539	-0.176347	-0.377115	0.397415	0.0173456	-0.0622019	-0.188737	0.143335	0.0846631	0.0937488	0.0851252	0.197822	0.0502012	0.056413	0.660561	1
p values
		PGE2	LTB4	RVD1	Mar 1	LXA4	RvD1/LTB4 ratio	Mar1/LTB4 ratio	RvD1/PGE2 ratio	Mar1/PGE2 ratio	LXA4/LTB4 ratio	LXA4/PGE2 ratio	Nucleosomes	IL-8	MDA	8-isoprostane	Total oxidants	Total antioxidants	SGRQ totalscore	SRA	Bilateral	Cavities	BK
	PGE2
	LTB4	0.07075
	RVD1	0.00362475	8.05046e-07
	Mar 1	0.0141007	1.6263e-09	4.93217e-08
	LXA4	0.00534302	5.72168e-07	8.1628e-09	4.63465e-08
	RvD1/LTB4 ratio	0.222028	0.00604252	0.0786447	0.0203144	0.0542277
	Mar1/LTB4 ratio	0.129775	9.00915e-09	1.02777e-06	6.78352e-07	2.50992e-06	0.0074577
	RvD1/PGE2 ratio	0.159456	0.00050765	0.000183048	0.000156648	0.000265699	0.130797	0.000240274
	Mar1/PGE2 ratio	0.00740032	0.138229	0.441959	0.137483	0.497088	0.412814	0.253348	0.00713076
	LXA4/LTB4 ratio	0.0693675	1.43333e-05	8.6066e-05	2.14755e-05	0.00111033	0.00139222	3.13828e-05	0.00371229	0.361294
	LXA4/PGE2 ratio	0.0022711	0.025802	0.0856889	0.0388768	0.0189491	0.286629	0.0182007	5.18936e-09	0.00116704	0.1276
	Nucleosomes	0.426151	0.0691189	0.420428	0.36334	0.30936	0.367621	0.130437	0.453512	0.230074	0.211599	0.4869
	IL-8	0.168755	0.340163	0.257516	0.177604	0.142595	0.293184	0.332069	0.48876	0.495633	0.404699	0.461044	0.181493
	MDA	0.173004	0.0509237	0.000837967	0.00653682	0.000933834	0.409124	0.0281075	0.0014589	0.465814	0.1043	0.0244808	0.343059	0.366179
	8-isoprostane	2.19966e-07	0.052025	3.4558e-05	0.00401356	0.000126306	0.239655	0.0402684	0.283034	0.0489697	0.028539	0.115066	0.460752	0.487438	0.0116105
	Total oxidants	0.369357	0.140412	0.236278	0.453445	0.296781	0.497163	0.0627175	0.0862412	0.36976	0.248374	0.14105	0.0913704	0.441348	0.00227817	0.407552
	Total antioxidants	0.269474	0.0627637	0.0998254	0.0822129	0.154392	0.0855928	0.0666317	0.0781042	0.182343	0.199399	0.108658	0.0286092	0.411379	0.350249	0.311899	0.451814
	SGRQ totalscore	0.210082	0.404699	0.276269	0.253105	0.355629	0.463207	0.401781	0.23836	0.427584	0.456716	0.14105	0.476719	0.0150823	0.310748	0.047689	0.449213	0.103863
	SRA	0.366898	0.426037	0.422235	0.199044	0.426993	0.156694	0.355401	0.291938	0.47853	0.309713	0.301829	0.0801685	0.141507	0.0162769	0.212933	0.0171069	0.434505	0.0034043
	Bilateral	0.316516	0.194206	0.0994177	0.0545771	0.0894092	0.0117882	0.292707	0.296674	0.168153	0.194206	0.357662	0.382202	0.258681	0.0845789	0.0894092	0.0110073	0.0287745	0.00918971	0.000360272
	Cavities	0.126833	0.268132	0.216524	0.193969	0.0829579	0.0175824	0.274725	0.271582	0.0586372	0.0351648	0.353681	0.5	0.397559	0.243174	0.0389515	0.271582	0.243126	0.0655766	0.0973395	0.460116
	BK	0.404723	0.223442	0.338647	0.310538	0.428453	0.111606	0.238555	0.19955	0.0346393	0.0572065	0.467207	0.386391	0.183123	0.247137	0.343707	0.327896	0.342896	0.171594	0.410028	0.399105	0.000300986

## Sheet: Correlations figure 7
Spearman's Rho
		PGE2	LTB4	RVD1	Mar1	LXA4	RvD1/LTB4 ratio	Mar1/LTB4 ratio	RvD1/PGE2 ratio	Mar1/PGE2 ratio	LXA4/LTB4 ratio	LXA4/PGE2 ratio	Nucleosomes	IL-8	MDA	8-isoprostane	TOS	TAS	SGRQ totalscore	SGRQ impact
	PGE2	1
	LTB4	0.401313	1
	RVD1	0.461726	0.749719	1
	Mar1	0.359412	0.842342	0.695353	1
	LXA4	0.432458	0.721951	0.728143	0.781887	1
	RvD1/LTB4 ratio	-0.20859	-0.75785	-0.277118	-0.683159	-0.533396	1
	Mar1/LTB4 ratio	-0.420416	-0.782262	-0.753942	-0.515094	-0.656884	0.53278	1
	RvD1/PGE2 ratio	-0.150389	0.589643	0.720143	0.63035	0.517872	-0.247054	-0.478532	1
	Mar1/PGE2 ratio	-0.356604	0.367983	0.199475	0.563063	0.198818	-0.348136	0.109416	0.625739	1
	LXA4/LTB4 ratio	-0.340338	-0.916886	-0.653471	-0.756757	-0.503189	0.766956	0.760893	-0.547237	-0.378707	1
	LXA4/PGE2 ratio	-0.525141	0.297561	0.237899	0.421764	0.410507	-0.243135	-0.160778	0.753729	0.663639	-0.203752	1
	Nucleosomes	0.109717	0.324899	0.146356	0.330759	0.0732794	-0.15842	-0.122295	0.115498	0.274538	-0.325101	0.0253036	1
	IL-8	0.145323	0.0973825	-0.0858429	0.0852401	0.0965381	-0.208656	-0.152291	-0.152186	-0.00766032	-0.106389	-0.021578	-0.081077	1
	MDA	0.199944	0.432351	0.502533	0.557828	0.551698	-0.206328	-0.259753	0.519846	0.286949	-0.284763	0.400826	0.0377607	-0.049498	1
	8-isoprostane	0.551595	0.422326	0.669231	0.437174	0.537148	-0.137902	-0.497393	0.269068	-0.0913667	-0.3197	-0.072045	0.222874	-0.15508	0.349503	1
	TOS	-0.0894934	0.345028	0.388743	0.336652	0.142589	-0.143722	-0.202742	0.457829	0.383083	-0.365478	0.318011	0.179555	-0.0403415	0.384875	0.373171	1
	TAS	0.0765586	-0.0121968	-0.011071	-0.0846473	0.0707417	-0.0449254	-0.133385	-0.15726	-0.226211	0.0580757	-0.172445	-0.0608392	-0.218156	-0.00281518	-0.169818	-0.495004	1
	SGRQ totalscore	-0.0631362	0.19091	0.21699	0.321143	0.0225151	-0.103455	-0.0715757	0.175634	0.390983	-0.185844	0.083306	0.236348	-0.32195	0.112597	0.302359	0.512219	-0.188685	1
	SGRQ impact	-0.0973916	0.171139	0.189717	0.290017	0.00412835	-0.0876015	-0.0493144	0.171155	0.409653	-0.160818	0.0990805	0.269548	-0.31416	0.0821134	0.292363	0.531995	-0.157087	0.964579	1
p values
		PGE2	LTB4	RVD1	Mar1	LXA4	RvD1/LTB4 ratio	Mar1/LTB4 ratio	RvD1/PGE2 ratio	Mar1/PGE2 ratio	LXA4/LTB4 ratio	LXA4/PGE2 ratio	Nucleosomes	IL-8	MDA	8-isoprostane	TOS	TAS	SGRQ totalscore	SGRQ impact
	PGE2
	LTB4	0.00513593
	RVD1	0.00135393	1.29331e-08
	Mar1	0.0144529	3.15933e-11	8.91828e-07
	LXA4	0.00266078	7.29233e-08	5.04983e-08	5.53062e-09
	RvD1/LTB4 ratio	0.0982364	7.46625e-09	0.0417118	1.58717e-06	0.000197005
	Mar1/LTB4 ratio	0.00533979	8.76346e-09	5.51806e-08	0.000771881	6.76467e-06	0.000411071
	RvD1/PGE2 ratio	0.177153	3.11789e-05	8.10382e-08	1.44914e-05	0.000310163	0.0621593	0.00157738
	Mar1/PGE2 ratio	0.0139875	0.0115119	0.114938	0.000142771	0.115722	0.0161019	0.262636	1.32773e-05
	LXA4/LTB4 ratio	0.0158236	4.86399e-17	2.42083e-06	2.99646e-08	0.00046728	3.93262e-09	3.59569e-08	0.000128984	0.0095237
	LXA4/PGE2 ratio	0.000251463	0.031108	0.0696759	0.00466123	0.00425616	0.0652986	0.174448	9.88931e-09	2.79157e-06	0.103644
	Nucleosomes	0.253058	0.0217906	0.186986	0.0243979	0.328761	0.167712	0.242007	0.241913	0.0500468	0.0217214	0.439237
	IL-8	0.185468	0.274989	0.299209	0.30797	0.276729	0.0981635	0.187623	0.17426	0.481797	0.256754	0.447429	0.311833
	MDA	0.108045	0.00266704	0.000475716	0.000167171	0.00011208	0.100739	0.0630195	0.000293121	0.0403421	0.0374591	0.00518664	0.409736	0.380826
	8-isoprostane	0.000112448	0.00331747	1.17179e-06	0.003409	0.000175953	0.198058	0.00101299	0.046586	0.292687	0.0221647	0.329325	0.0863166	0.16966	0.0135321
	TOS	0.291447	0.0146139	0.00658691	0.0208053	0.19005	0.188143	0.117834	0.00148643	0.00879928	0.0101958	0.0227635	0.137031	0.402395	0.00709799	0.00885362
	TAS	0.319343	0.470228	0.472972	0.309202	0.332229	0.391557	0.21901	0.166245	0.086024	0.360937	0.143654	0.356466	0.0881327	0.493122	0.147412	0.00058265
	SGRQ totalscore	0.349366	0.118996	0.0893234	0.0263072	0.44516	0.262628	0.339133	0.139174	0.00760867	0.125455	0.304656	0.0737267	0.0213866	0.244548	0.02896	0.000363969	0.121804
	SGRQ impact	0.27497	0.145514	0.120496	0.0408247	0.489915	0.295459	0.387586	0.145491	0.00532307	0.160764	0.271505	0.0485142	0.0241785	0.307231	0.0335758	0.000205429	0.166515	6.77803e-24
